# Supplementary material for: High Accuracy Mutation Detection in Leukemia on a Selected Panel of Cancer Genes
Source: PLoS One. 2012 Jun 4;7(6):e38463. doi: 10.1371/journal.pone.0038463 (PMC3366948; doi:10.1371/journal.pone.0038463)
Supplement: Table S1 — Performance comparison of different analysis pipelines and parameter settings. (XLSX) [file pone.0038463.s005.xlsx]

## Sheet: Supp. Table1
Table S1. Performance comparison of different analysis pipelines and parameter settings.
Pipeline		Default parameter settings	Default parameter settings after duplicate removal	Optimized parameter settings after duplicate removal
BWA-SW+SAMTools	MCC	0.68	0.75	0.86
	parameter settings	varFilter & SNP-quality ≥20	varFilter & SNP quality ≥20	DoC ≥3 & SNP quality ≥20
SSAHA2+SAMTools	MCC	0.67	0.74	0.87
	parameter settings	varFilter & SNP-quality ≥20	varFilter & SNP quality≥20	DoC ≥3 & SNP quality ≥20
BWA-SW+VarScan	MCC	0.56	0.66	0.79
	parameter settings	DoC ≥10 & VAF ≥0.25	DoC ≥10 & VAF ≥0.25	DoC ≥3 & VAF ≥0.25
SSAHA2+VarScan	MCC	0.61	0.63	0.79
	parameter settings	DoC ≥10 & VAF ≥0.25	DoC ≥10 & VAF ≥0.25	DoC ≥3 & VAF ≥0.25
BLAT+VarScan	MCC	0.64	0.639*	0.80
	parameter settings	DoC ≥10 & VAF ≥0.25	DoC ≥10 & VAF ≥0.25	DoC ≥3 & VAF ≥0.30
BWA-SW+Atlas-SNP2	MCC	0.59	0.83	0.86
	parameter settings	DoC ≥3 & P(SNP|Sj,cj)± ≥0.5	DoC ≥3 & P(SNP|Sj,cj) ≥0.5	DoC ≥3 & P(SNP|Sj,cj) ≥0.5 & VAF ≥0.20
SSAHA2+Atlas-SNP2	MCC	0.63	0.86	0.88
	parameter settings	DoC ≥3 & P(SNP|Sj,cj) ≥0.5	DoC ≥3 & P(SNP|Sj,cj) ≥0.5	DoC≥3 & P(SNP|Sj,cj) ≥0.5 & VAF ≥0.20
gsMapper	MCC	0.82	0.82 §	0.82 §
	parameter settings	HCDiff	HCDiff	HCDiff
MCC = Matthew's Correlation Coefficient
* BLAT pipelines without duplicate removal
§ gsMapper was not subjected to duplicate removal nor further filtering.
± The posterior variant allele probability at locus j when signal is Sj at a specific variant read coverage, c as calculated by Atlas-SNP2.
