# Supplementary material for: High Accuracy Mutation Detection in Leukemia on a Selected Panel of Cancer Genes
Source: PLoS One. 2012 Jun 4;7(6):e38463. doi: 10.1371/journal.pone.0038463 (PMC3366948; doi:10.1371/journal.pone.0038463)
Supplement: Table S6 — Sanger confirmed variants in TET genes. (XLSX) [file pone.0038463.s010.xlsx]

## Sheet: TableS6
Table S6. Sanger confirmed variants in TET genes.
Sample	Gene	Nucleotide change (cDNA)	AA change	# reads	% mutant reads	SIFT	Conserved	Somatic	COSMIC
KARPAS45	TET1	C4966T	R1656C	11	0.36	0	yes	N/A	-
KARPAS45	TET1	G6358A	V2120M	N/A	N/A	0.01	yes	N/A	-
KARPAS45	TET1	C2924T	T975I	N/A	N/A	0.19	no	N/A	-
TLE36 (T-ALL)	TET1	C2047G	Q683E	18	0.44	0.15	yes	no	-
TLE43 (T-ALL)	TET1	C3889T	H1297Y	21	0.57	0.01	yes	yes	-
TLE50 (T-ALL)	TET1	C5453T	P1818L	37	0.49	0.02	yes	no	-
TLE48 (T-ALL)	TET1	G382T	V128F	N/A	N/A	0.04	yes	N/A	-
TLE53 (T-ALL)	TET1	G382T	V128F	N/A	N/A	0.04	yes	N/A	-
JURKAT	TET2	G4759A	D1587N	23	0.48	0.02	yes	N/A	-
KARPAS45	TET2	A3445G	T1149A	15	0.47	0	yes	N/A	-
TLE58	TET2	T2598C	Y867H	N/A	N/A	0.02	yes	N/A	-
TLE44	TET2	G5152T	V1718L	N/A	N/A	0.66	no	no	41742
CCRF-CEM	TET3	A3239C	K1080T	42	0.4	0	yes	N/A	-
TLE40	TET3	C1319A	P440H	7	0.57	0.01	yes	no	-
Variants for which no read # and % mutant reads are reported were identified by supplemental Sanger sequencing. Conservation was
assessed by means of the region based conservation score across 46 species (mce46way 30). Somatic status was tested by Sanger
sequencing of a sample of the patient at remission, if available. In case a variant has been described in COSMIC before, the COSMIC
mutation identifier is reported.
