# Supplementary material for: High Accuracy Mutation Detection in Leukemia on a Selected Panel of Cancer Genes
Source: PLoS One. 2012 Jun 4;7(6):e38463. doi: 10.1371/journal.pone.0038463 (PMC3366948; doi:10.1371/journal.pone.0038463)
Supplement: Table S10 — Selected positions for Sanger sequencing validation. (XLS) [file pone.0038463.s014.xls]

## Sheet: TableS10
Table S10. Selected positions for Sanger sequencing validation
Chr	Position (hg19)	Sample	Nuc.change	Gene
chr10	123228042	KE37	T/C	FGFR2
chr10	123233187	ALLSIL	G/A	N/A
chr10	42935563	KARPAS45	A/g	RET
chr10	42940402	DND41	G/A	RET
chr10	42942374	ALLSIL	T/A	N/A
chr10	70002378	KARPAS45	A/G	TET1
chr11	118654077	DND41	T/A	CBL
chr11	118660859	SUPT1	G/C	N/A
chr12	111372612	CCRF-CEM	T/C	PTPN11
chr12	111404246	P12ichikawa	T/C	PTPN11
chr12	111424389	SUPT1	C/T	PTPN11
chr12	15564370	CCRF-CEM	C/T	N/A
chr12	15625960	SUPT1	A/G	PTPRO
chr12	25253369	CCRF-CEM	T/A	KRAS
chr12	25289551	CCRF-CEM	C/T	KRAS
chr12	67500361	KARPAS45	C/T	N/A
chr12	67516037	P12ichikawa	A/T	N/A
chr13	109204473	P12ichikawa	A/C	IRS2
chr13	109205165	KE37	T/C	IRS2
chr13	109205581	CCRF-CEM	G/T	IRS2
chr13	109232873	KARPAS45	C/T	IRS2
chr13	27475688	P12ichikawa	G/t	FLT3
chr13	27499263	KARPAS45	G/C	FLT3
chr13	27505989	ALLSIL	T/G	N/A
chr13	47837098	KE37	G/A	RB1
chr13	47952340	DND41	A/T	RB1
chr13	47953178	CCRF-CEM	T/A	RB1
chr13	47953186	CCRF-CEM	T/C	RB1
chr15	36404206	SUPT1	A/G	N/A
chr15	97068539	CCRF-CEM	G/A	IGF1R
chr15	97068787	SUPT1	C/T	IGF1R
chr15	97257496	CCRF-CEM	T/C	N/A
chr15	97282913	DND41	C/T	IGF1R
chr16	11255957	SUPT1	T/C	SOCS1
chr17	11986957	SUPT1	C/A	MAP2K4
chr17	26510278	ALLSIL	G/A	N/A
chr17	26532956	SUPT1	T/G	N/A
chr17	26533644	SUPT1	T/C	N/A
chr17	26552565	DND41	C/T	NF1
chr17	26580303	DND41	G/A	NF1
chr17	26604131	SUPT1	A/G	NF1
chr17	35122241	KE37	C/T	N/A
chr17	7226990	ALLSIL	C/T	TNK1
chr17	7231419	DND41	A/G	N/A
chr17	7233450	KARPAS45	C/T	TNK1
chr17	7233451	SUPT1	G/A	TNK1
chr17	73864700	KE37	T/A	SOCS3
chr17	73864842	ALLSIL	G/A	SOCS3
chr17	73865505	ALLSIL	T/C	SOCS3
chr17	73865505	KE37	T/C	SOCS3
chr17	7520344	KARPAS45	G/T	N/A
chr17	7520607	P12ichikawa	C/G	TP53
chr18	12783406	CCRF-CEM	T/A	PTPN2
chr18	12783523	KE37	T/A	PTPN2
chr18	7878367	P12ichikawa	T/C	PTPRM
chr18	8304909	CCRF-CEM	c/t	N/A
chr19	10329607	KARPAS45	G/T	N/A
chr19	10330975	KE37	A/c	TYK2
chr19	10336612	SUPT1	G/A	TYK2
chr19	10338206	P12ichikawa	G/a	TYK2
chr19	10351402	KE37	a/G	N/A
chr19	1177618	DND41	G/A	STK11
chr19	17797259	ALLSIL	G/a	N/A
chr19	17814171	SUPT1	C/T	JAK3
chr19	17814355	CCRF-CEM	T/G	JAK3
chr19	43577098	SUPT1	C/T	N/A
chr19	46451478	ALLSIL	C/T	N/A
chr19	46455250	P12ichikawa	G/T	AXL
chr19	46458620	KE37	A/G	AXL
chr1	115051366	DND41	G/a	NRAS
chr1	115052815	P12ichikawa	T/A	N/A
chr1	115053793	CCRF-CEM	T/C	NRAS
chr1	115060270	KE37	C/T	NRAS
chr1	115060270	P12ichikawa	C/T	NRAS
chr1	196875000	KARPAS45	G/A	PTPRC
chr1	196935443	DND41	C/T	PTPRC
chr1	196970899	DND41	G/A	PTPRC
chr1	196977962	DND41	T/C	N/A
chr1	196986258	ALLSIL	T/C	PTPRC
chr1	212630963	SUPT1	T/C	PTPN14
chr1	212654606	DND41	A/G	PTPN14
chr1	32518065	SUPT1	T/C	LCK
chr1	65074510	SUPT1	A/g	N/A
chr1	65076869	SUPT1	A/G	N/A
chr1	65107683	DND41	T/C	JAK1
chr1	9705143	DND41	C/T	N/A
chr1	9705143	SUPT1	C/T	N/A
chr20	40534389	SUPT1	G/A	PTPRT
chr20	40833531	KARPAS45	A/G	PTPRT
chr20	40853250	CCRF-CEM	T/G	PTPRT
chr20	48629691	P12ichikawa	C/T	PTPN1
chr20	48633122	DND41	T/C	PTPN1
chr20	48633515	CCRF-CEM	T/C	PTPN1
chr21	35086715	KARPAS45	C/T	RUNX1
chr21	35181108	P12ichikawa	G/T	RUNX1
chr22	22497513	P12ichikawa	G/A	SMARCB1
chr22	22506429	SUPT1	T/C	SMARCB1
chr2	29273153	ALLSIL	T/c	ALK
chr2	29794033	DND41	A/T	ALK
chr2	44289832	SUPT1	T/C	N/A
chr2	44312097	DND41	T/C	PPM1B
chr2	47879789	KE37	A/G	MSH6
chr2	47881269	KE37	T/G	MSH6
chr2	47881311	P12ichikawa	A/C	MSH6
chr2	47881617	ALLSIL	A/G	MSH6
chr2	65394409	KE37	C/G	SPRED2
chr2	74181067	CCRF-CEM	A/C	TET3
chr2	74181947	SUPT1	G/C	TET3
chr3	10167587	KE37	G/T	VHL
chr3	10167709	ALLSIL	c/T	VHL
chr3	139886322	ALLSIL	T/C	PIK3CB
chr3	139892565	CCRF-CEM	C/T	PIK3CB
chr3	180429916	KE37	A/G	PIK3CA
chr3	180434853	P12ichikawa	A/G	PIK3CA
chr3	37045441	SUPT1	G/A	N/A
chr3	41256417	CCRF-CEM	T/A	CTNNB1
chr3	4377935	KARPAS45	C/G	SUMF1
chr3	4378614	ALLSIL	T/C	SUMF1
chr3	4393117	SUPT1	C/T	N/A
chr3	47424062	KE37	T/C	PTPN23
chr3	47426011	KARPAS45	C/T	PTPN23
chr3	47427091	DND41	G/A	PTPN23
chr3	47427122	KE37	G/A	PTPN23
chr3	47427773	KARPAS45	G/A	PTPN23
chr3	47428033	DND41	C/G	PTPN23
chr3	47429551	KARPAS45	C/T	PTPN23
chr3	49911106	ALLSIL	T/c	MST1R
chr4	106374648	DND41	C/T	TET2
chr4	106375047	KE37	T/C	TET2
chr4	106384366	KE37	T/A	N/A
chr4	106413389	KE37	A/G	TET2
chr4	106416449	ALLSIL	A/G	TET2
chr4	153462068	CCRF-CEM	G/A	FBXW7
chr4	153462932	CCRF-CEM	A/C	FBXW7
chr4	153462938	KE37	A/G	FBXW7
chr4	153462943	P12ichikawa	A/G	FBXW7
chr4	153463553	CCRF-CEM	G/A	FBXW7
chr4	153468835	CCRF-CEM	G/A	FBXW7
chr4	153468991	KARPAS45	A/G	FBXW7
chr4	1777593	DND41	G/a	FGFR3
chr4	1777617	P12ichikawa	C/t	FGFR3
chr4	55259260	KARPAS45	G/A	KIT
chr4	55288397	ALLSIL	T/C	KIT
chr4	55297671	SUPT1	T/C	KIT
chr4	55642865	ALLSIL	A/G	N/A
chr4	55655812	KARPAS45	C/T	KDR
chr4	55658726	KE37	T/C	N/A
chr4	55663304	KE37	T/C	KDR
chr4	55679716	ALLSIL	C/G	KDR
chr4	87872705	KARPAS45	A/T	N/A
chr4	87898537	SUPT1	G/C	N/A
chr4	87908102	DND41	G/A	PTPN13
chr4	94969433	CCRF-CEM	C/T	ATOH1
chr5	112182919	KE37	A/G	APC
chr5	112201432	SUPT1	A/G	APC
chr5	112202090	CCRF-CEM	T/C	APC
chr5	112205070	P12ichikawa	G/a	APC
chr5	112205345	P12ichikawa	A/G	APC
chr5	112205773	P12ichikawa	T/A	APC
chr5	141674589	KARPAS45	A/T	SPRY4
chr5	149413183	KE37	T/C	HMGXB3
chr5	149475243	P12ichikawa	t/C	PDGFRB
chr5	149475588	CCRF-CEM	T/C	PDGFRB
chr5	149475588	KARPAS45	T/C	PDGFRB
chr5	149479796	CCRF-CEM	C/T	PDGFRB
chr5	67612630	SUPT1	T/A	N/A
chr5	67627891	ALLSIL	A/G	PIK3R1
chr5	67629550	DND41	C/T	PIK3R1
chr6	37246272	DND41	C/T	PIM1
chr6	37250400	KARPAS45	C/T	PIM1
chr6	41673627	KARPAS45	G/A	FOXP4
chr7	106296567	P12ichikawa	C/A	PIK3CG
chr7	106307204	P12ichikawa	A/G	PIK3CG
chr7	106333303	KARPAS45	G/A	PIK3CG
chr7	10988903	P12ichikawa	T/C	PHF14
chr7	11041788	P12ichikawa	A/G	N/A
chr7	11041841	KARPAS45	T/C	PHF14
chr7	116126844	KARPAS45	A/g	MET
chr7	116223258	CCRF-CEM	G/A	MET
chr7	140146635	P12ichikawa	T/C	BRAF
chr7	55177595	DND41	C/T	EGFR
chr7	55196792	CCRF-CEM	C/T	EGFR
chr7	5984775	SUPT1	A/G	PMS2
chr7	5993514	ALLSIL	G/a	PMS2
chr7	6003506	CCRF-CEM	G/C	PMS2
chr8	38388615	SUPT1	G/T	FGFR1
chr9	138516105	KARPAS45	C/T	NOTCH1
chr9	138519138	DND41	T/A	NOTCH1
chr9	138530245	ALLSIL	A/G	N/A
chr9	21993223	P12ichikawa	C/T	CDKN2B
chr9	5071749	KARPAS45	A/G	JAK2
chr9	8307236	DND41	C/T	PTPRD
chr9	8307920	KARPAS45	C/T	PTPRD
chr9	8309926	KARPAS45	T/C	PTPRD
chr9	8331976	SUPT1	G/A	PTPRD
chr9	8379364	ALLSIL	C/G	PTPRD
chr9	8476154	P12ichikawa	C/T	PTPRD
chr9	8487250	DND41	T/C	PTPRD
chr9	8507945	KARPAS45	T/C	PTPRD
chr9	8508143	ALLSIL	T/C	PTPRD
chr9	8516692	KARPAS45	A/G	N/A
chr9	9564797	P12ichikawa	A/C	N/A
chr9	97271060	SUPT1	G/A	PTCH1
chr9	97272045	KE37	A/G	N/A
chr9	97278153	KE37	C/T	PTCH1
chr9	97318890	KARPAS45	C/T	PTCH1
chr9	9756791	SUPT1	A/G	N/A
chr9	9928475	P12ichikawa	G/A	N/A
chrY	57516696	KE37	C/A	SPRY3
